# Supplementary material for: Nutlin-3a: A Potential Therapeutic Opportunity for TP53 Wild-Type Ovarian Carcinomas
Source: PLoS One. 2015 Aug 6;10(8):e0135101. doi: 10.1371/journal.pone.0135101 (PMC4527847; doi:10.1371/journal.pone.0135101)
Supplement: S3 Table — (XLSX) [file pone.0135101.s006.xlsx]

## Sheet: S3_Table
S3_Table. List of up-regulated genes in all CCLE Nutlin-3a resistant cell lines in comparison to all CCLE sensitive cell lines with wild-type p53
probe set	gene	Accession	EntrezGene	Description	baseline mean	experiment mean	fold change	lower bound of FC	upper bound of FC	difference of means	t statistic	P value
224997_x_at	H19 /// MIR675: H19, imprinted maternally expressed transcript (non-protein coding) /// microRNA 675	AL575306	100033819 /// 283120	Hs.279525.0	56.95	1143.41	20.08	11.2	33.91	1086.46	3.889	0.000157
209016_s_at	KRT7: keratin 7	BC002700	3855	g12803726	86.21	1654.91	19.2	12.2	34.93	1568.7	6.444	0
224209_s_at	GDA: guanine deaminase	AF019638	9615	g6469319	37.74	703.07	18.63	10.88	35.98	665.33	4.839	3e-06
207852_at	CXCL5: chemokine (C-X-C motif) ligand 5	NM_002994	6374	g4506848	14.3	244.6	17.11	8.43	28.67	230.3	3.169	0.001889
206504_at	CYP24A1: cytochrome P450, family 24, subfamily A, polypeptide 1	NM_000782	1591	g4503204	21.63	329.38	15.23	8.15	23.86	307.76	3.416	0.000841
213524_s_at	G0S2: G0/G1switch 2	NM_015714	50486	Hs.95910.0	78.9	1183.57	15	6.64	210.56	1104.67	4.027	9.2e-05
240304_s_at	TMC5: transmembrane channel-like 5	BG484769	79838	Hs.115838.1	35.52	474.09	13.35	8.1	22.24	438.57	4.558	1.1e-05
206595_at	CST6: cystatin E/M	NM_001323	1474	g4503112	48.72	597.79	12.27	5.74	33.56	549.08	3.345	0.001061
238901_at	LOC100505633: uncharacterized LOC100505633	BG255956	100505633	Hs.59507.1	9.53	114.14	11.98	6.19	47.79	104.61	5.054	1e-06
203824_at	TSPAN8: tetraspanin 8	NM_004616	7103	g4759237	74.55	832.17	11.16	4.35	31.57	757.62	2.657	0.008825
212942_s_at	KIAA1199: KIAA1199	AB033025	57214	Hs.50081.1	79.36	857.49	10.8	6.25	22.61	778.13	4.834	3e-06
230323_s_at	TMEM45B: transmembrane protein 45B	AW242836	120224	Hs.283552.1	37.33	396.33	10.62	5.87	26.06	359	4.689	6e-06
223484_at	C15orf48: chromosome 15 open reading frame 48	AF228422	84419	g12656020	54.79	580.55	10.6	5.85	19.05	525.76	3.764	0.000247
204304_s_at	PROM1: prominin 1	NM_006017	8842	g5174386	50.03	529.38	10.58	5.36	32.78	479.35	4.079	7.5e-05
204885_s_at	MSLN: mesothelin	NM_005823	10232	g7108357	15.15	156.64	10.34	6.49	15.17	141.5	4.262	3.8e-05
216470_x_at	PRSS2: protease, serine, 2 (trypsin 2)	AF009664	5645	Hs.303157.10	53.52	542.71	10.14	4.49	70.28	489.2	3.553	0.000514
211470_s_at	SULT1C2: sulfotransferase family, cytosolic, 1C, member 2	AF186255	6819	g8117858	31	283.47	9.15	4.42	16.8	252.47	3.014	0.003075
204818_at	HSD17B2: hydroxysteroid (17-beta) dehydrogenase 2	NM_002153	3294	g4504502	28.64	246.46	8.61	4.45	15.11	217.82	3.231	0.001544
227475_at	FOXQ1: forkhead box Q1	AI676059	94234	Hs.163900.0	142.84	1122.41	7.86	3.58	100000000	979.58	4.735	5e-06
212531_at	LCN2: lipocalin 2	NM_005564	3934	Hs.204238.0	132.5	984.51	7.43	3.49	31.34	852.01	3.5	0.000612
209498_at	CEACAM1: carcinoembryonic antigen-related cell adhesion molecule 1 (biliary glycoprotein)	X16354	634	Hs.50964.3	50.41	359.63	7.13	4.31	11.43	309.22	4.014	9.7e-05
218541_s_at	C8orf4: chromosome 8 open reading frame 4	NM_020130	56892	g9910147	52.48	371.43	7.08	2.98	48.98	318.94	3.013	0.003039
204989_s_at	ITGB4: integrin, beta 4	BF305661	3691	Hs.85266.0	36	253	7.03	3.48	31.64	217	4.089	6.9e-05
204990_s_at	ITGB4: integrin, beta 4	NM_000213	3691	g4504768	91.54	625.2	6.83	3.12	217.17	533.66	4.054	7.9e-05
212224_at	ALDH1A1: aldehyde dehydrogenase 1 family, member A1	NM_000689	216	Hs.76392.0	178.83	1200	6.71	3.14	35.93	1021.17	3.58	0.000459
201348_at	GPX3: glutathione peroxidase 3 (plasma)	NM_002084	2878	g6006000	91.22	610.83	6.7	3.61	16.73	519.61	4.035	8.7e-05
230398_at	TNS4: tensin 4	AA158731	84951	Hs.165544.0	76.74	506.36	6.6	3.38	16.79	429.62	3.553	0.000512
213695_at	PON3: paraoxonase 3	L48516	5446	Hs.296259.0	30.86	200.93	6.51	4.05	9.47	170.07	3.875	0.000165
226189_at	ITGB8: integrin, beta 8	BF513121	3696	Hs.52620.3	251.48	1573.05	6.26	3.87	13.76	1321.57	6.707	0
223631_s_at	C19orf33: chromosome 19 open reading frame 33	AF213678	64073	g12003430	330.72	2029.68	6.14	2.92	100000000	1698.96	5.639	0
204718_at	EPHB6: EPH receptor B6	NM_004445	2051	g4758291	30.9	183.23	5.93	2.81	9.55	152.33	2.633	0.009433
239370_at	LOC100505633: uncharacterized LOC100505633	AW081982	100505633	Hs.59507.0	22.93	134.65	5.87	3.91	8.48	111.72	4.535	1.2e-05
219404_at	EPS8L3: EPS8-like 3	NM_024526	79574	g13375671	29.58	173.16	5.85	3.48	8.86	143.58	3.542	0.000542
214898_x_at	MUC3B: mucin 3B, cell surface associated	AB038783	57876	Hs.129782.0	29.4	171.51	5.83	3.02	10.58	142.11	3.063	0.002631
228885_at	MAMDC2: MAM domain containing 2	AI862120	256691	Hs.131987.0	21.35	123.94	5.8	3.38	9.3	102.58	3.539	0.000546
214091_s_at	GPX3: glutathione peroxidase 3 (plasma)	AW149846	2878	Hs.172153.1	92.13	518.31	5.63	3.23	10.87	426.18	3.878	0.000158
226226_at	TMEM45B: transmembrane protein 45B	AI282982	120224	Hs.283552.0	83.09	459.32	5.53	3.54	8.82	376.24	4.486	1.5e-05
230493_at	SHISA2: shisa homolog 2 (Xenopus laevis)	AW664964	387914	Hs.128899.0	112.3	618.3	5.51	2.36	100000000	506	3.988	0.000129
222829_s_at	IL20RA: interleukin 20 receptor, alpha	BE219979	53832	Hs.21814.0	39.52	214.68	5.43	3.01	9.88	175.16	3.391	0.000898
201839_s_at	EPCAM: epithelial cell adhesion molecule	NM_002354	4072	g4505058	560.37	2997.64	5.35	2.42	100000000	2437.27	4.576	2e-05
213050_at	COBL: cordon-bleu homolog (mouse)	AA594937	23242	Hs.33010.0	59.68	307.98	5.16	3.43	9.01	248.3	6.39	0
207463_x_at	PRSS3: protease, serine, 3	NM_002771	5646	g4506148	90.89	465.64	5.12	2.78	10.62	374.76	3.44	0.000755
202481_at	DHRS3: dehydrogenase/reductase (SDR family) member 3	NM_004753	9249	g4759083	211.28	1055.11	4.99	3.05	11.62	843.83	6.202	0
229242_at	TNFSF15: tumor necrosis factor (ligand) superfamily, member 15	BF439063	9966	Hs.23349.0	51.01	251.27	4.93	3.03	7.25	200.26	3.577	0.00048
218087_s_at	SORBS1: sorbin and SH3 domain containing 1	NM_015385	10580	g7661699	27.83	133.76	4.81	2.9	7.64	105.93	3.624	0.000403
221215_s_at	RIPK4: receptor-interacting serine-threonine kinase 4	NM_020639	54101	g10190675	170.79	820.34	4.8	2.72	16.42	649.55	5.743	0
227449_at	EPHA4: EPH receptor A4	AI799018	2043	Hs.314784.0	59.57	285.94	4.8	3.33	7.55	226.37	6.377	0
212143_s_at	IGFBP3: insulin-like growth factor binding protein 3	BF340228	3486	Hs.77326.1	395.91	1886.48	4.76	2.64	15.63	1490.57	4.79	4e-06
201650_at	KRT19: keratin 19	NM_002276	3880	g4504916	923.34	4358.27	4.72	2.09	100000000	3434.93	4.091	0.000143
220234_at	CA8: carbonic anhydrase VIII	NM_004056	767	g5148943	45.23	211.06	4.67	2.85	8.61	165.83	4.281	3.3e-05
1552365_at	SCIN: scinderin	NM_033128	85477	Hs2.210473.1	89.61	418.47	4.67	2.32	9.06	328.86	2.775	0.006255
218931_at	RAB17: RAB17, member RAS oncogene family	NM_022449	64284	g11967980	102.79	477.71	4.65	2.28	92.91	374.92	4.454	2.8e-05
232914_s_at	SYTL2: synaptotagmin-like 2	AB046817	54843	Hs.92254.2	183.67	838.7	4.57	2.93	8.75	655.03	5.793	0
209211_at	KLF5: Kruppel-like factor 5 (intestinal)	AF132818	688	g6580834	328.56	1499.21	4.56	2.31	49.24	1170.65	4.727	1.2e-05
209212_s_at	KLF5: Kruppel-like factor 5 (intestinal)	AB030824	688	g8272417	361.82	1626.72	4.5	2.1	100000000	1264.91	4.058	0.000131
214297_at	CSPG4: chondroitin sulfate proteoglycan 4	BE857703	1464	Hs.9004.1	45.92	206.2	4.49	2.74	7.97	160.28	4.04	8.5e-05
203180_at	ALDH1A3: aldehyde dehydrogenase 1 family, member A3	NM_000693	220	g4502040	483.75	2169.17	4.48	2.41	17.93	1685.42	4.539	1.4e-05
208161_s_at	ABCC3: ATP-binding cassette, sub-family C (CFTR/MRP), member 3	NM_020037	8714	g9955971	210.7	937.6	4.45	2.5	13.5	726.9	4.719	6e-06
202504_at	TRIM29: tripartite motif containing 29	NM_012101	23650	g6912249	120.73	537.41	4.45	2.23	15.41	416.68	3.294	0.001224
225496_s_at	SYTL2: synaptotagmin-like 2	N21426	54843	Hs.92254.1	172.04	764.09	4.44	2.92	7.94	592.05	5.824	0
205795_at	NRXN3: neurexin 3	NM_004796	9369	g4758827	46.87	206.75	4.41	2.81	7.36	159.88	4.394	2.1e-05
206114_at	EPHA4: EPH receptor A4	NM_004438	2043	g4758279	91.13	398.63	4.37	3.07	6.66	307.5	5.964	0
229649_at	NRXN3: neurexin 3	AI129949	9369	Hs.22269.1	51.52	221.63	4.3	2.88	6.59	170.11	4.703	6e-06
202357_s_at	CFB: complement factor B	NM_001710	629	g4502396	37.75	161.56	4.28	2.66	7.8	123.81	4.356	2.4e-05
203892_at	WFDC2: WAP four-disulfide core domain 2	NM_006103	10406	g5174454	68.88	294.7	4.28	2.27	6.6	225.82	2.729	0.007179
218729_at	LXN: latexin	NM_020169	56925	g9910395	244.45	1042.73	4.27	2.59	8.58	798.27	4.442	1.7e-05
203108_at	GPRC5A: G protein-coupled receptor, family C, group 5, member A	NM_003979	9052	g12056470	518.83	2209.53	4.26	2.52	11.4	1690.7	5.52	0
202238_s_at	NNMT: nicotinamide N-methyltransferase	NM_006169	4837	g5453789	268.95	1140.59	4.24	2.5	10.34	871.64	4.776	5e-06
211002_s_at	TRIM29: tripartite motif containing 29	AF230389	23650	g12275865	44.35	187.1	4.22	2.16	11.09	142.75	3.115	0.002191
235489_at	RHOJ: ras homolog family member J	AI583530	57381	Hs.243010.1	42.93	180.83	4.21	2.46	7.15	137.9	3.375	0.000943
226281_at	DNER: delta/notch-like EGF repeat containing	BF059512	92737	Hs.234074.0	189.77	799.34	4.21	2.02	30.05	609.57	3.324	0.001148
227051_at	Hs.43047.0	AU157716		Hs.43047.0	132.43	550.33	4.16	2.62	8.1	417.89	5.067	1e-06
203780_at	MPZL2: myelin protein zero-like 2	AF275945	10205	g9392652	142.96	595.19	4.16	2.14	18.65	452.23	3.746	0.000272
222513_s_at	SORBS1: sorbin and SH3 domain containing 1	N21458	10580	Hs.108924.0	71.71	291.08	4.06	2.68	6.02	219.37	4.146	5.7e-05
209008_x_at	KRT8: keratin 8	U76549	3856	g1673574	680.5	2759.09	4.05	2.33	12.43	2078.59	5.1	2e-06
204363_at	F3: coagulation factor III (thromboplastin, tissue factor)	NM_001993	2152	g10518499	328.92	1329.85	4.04	2.05	28.63	1000.93	3.973	0.000149
205476_at	CCL20: chemokine (C-C motif) ligand 20	NM_004591	6364	g4759075	97.04	386.22	3.98	2.18	7.21	289.18	3.006	0.003113
229667_s_at	HOXB8: homeobox B8	AI277015	3218	Hs.183274.0	35.42	140.74	3.97	2.76	5.52	105.32	4.475	1.5e-05
228121_at	TGFB2: transforming growth factor, beta 2	AU145950	7042	Hs.23837.0	201.88	799.68	3.96	2.14	14.74	597.8	4.088	8.4e-05
212444_at	GPRC5A: G protein-coupled receptor, family C, group 5, member A	AA156240	9052	Hs.288660.0	511.49	2022.06	3.95	2.33	11.14	1510.58	5.345	1e-06
204584_at	L1CAM: L1 cell adhesion molecule	AI653981	3897	Hs.1757.0	333.74	1292.14	3.87	2.26	10.11	958.4	4.636	1e-05
202237_at	NNMT: nicotinamide N-methyltransferase	NM_006169	4837	g5453789	709.52	2744.86	3.87	2.14	14.21	2035.33	4.529	2.1e-05
209641_s_at	ABCC3: ATP-binding cassette, sub-family C (CFTR/MRP), member 3	AF009670	8714	g4102187	125.18	483.57	3.86	2.33	8.74	358.39	4.685	7e-06
202890_at	MAP7: microtubule-associated protein 7	AW242297	9053	Hs.146388.0	127.84	491.68	3.85	2.19	11.56	363.85	4.476	2e-05
205601_s_at	HOXB5: homeobox B5	NM_002147	3215	g4504468	84.76	326.73	3.85	2.21	8.98	241.97	3.82	0.000194
204967_at	SHROOM2: shroom family member 2	NM_001649	357	g4502174	79.11	300.39	3.8	2.69	5.59	221.28	5.43	0
206600_s_at	SLC16A5: solute carrier family 16, member 5 (monocarboxylic acid transporter 6)	NM_004695	9121	g4759115	95.21	362.11	3.8	2.39	6.57	266.9	4.035	8.5e-05
209990_s_at	GABBR2: gamma-aminobutyric acid (GABA) B receptor, 2	AF056085	9568	g3719225	43.07	163.64	3.8	2.29	5.41	120.57	3.086	0.002454
225792_at	HOOK1: hook homolog 1 (Drosophila)	AA618420	51361	Hs.299254.0	106.26	402.87	3.79	2.25	8.8	296.61	4.337	2.8e-05
201621_at	NBL1: neuroblastoma, suppression of tumorigenicity 1	NM_005380	4681	g4885508	127.54	482.08	3.78	2.51	6.59	354.55	5.331	0
227753_at	TMEM139: transmembrane protein 139	R26843	135932	Hs.17558.0	85.2	320.48	3.76	2.26	8.26	235.28	4.362	2.5e-05
210095_s_at	IGFBP3: insulin-like growth factor binding protein 3	M31159	3486	g183115	1125.99	4193.19	3.72	2.17	10.66	3067.2	4.811	7e-06
227399_at	VGLL3: vestigial like 3 (Drosophila)	AI754423	389136	Hs.30343.0	150.19	557.48	3.71	2.23	7.16	407.3	3.794	0.000211
228221_at	SLC44A3: solute carrier family 44, member 3	AA809640	126969	Hs.234101.0	73.5	271.7	3.7	2.48	6.35	198.21	5.523	0
208510_s_at	PPARG: peroxisome proliferator-activated receptor gamma	NM_015869	5468	g7705548	106.29	392.8	3.7	2.12	10.2	286.51	4.241	4.7e-05
239218_at	PDE1C: phosphodiesterase 1C, calmodulin-dependent 70kDa	AI800515	5137	Hs.12024.0	87.37	323.49	3.7	2.02	8.37	236.12	3.183	0.001759
212070_at	GPR56: G protein-coupled receptor 56	AL554008	9289	Hs.6527.1	436.16	1609.92	3.69	2.12	12.52	1173.76	5.088	6e-06
218451_at	CDCP1: CUB domain containing protein 1	NM_022842	64866	g12383093	181.01	653.44	3.61	2.24	7.76	472.43	4.883	3e-06
205466_s_at	HS3ST1: heparan sulfate (glucosamine) 3-O-sulfotransferase 1	NM_005114	9957	g4826763	92.42	333.84	3.61	2.01	8.48	241.41	3.385	0.000905
203071_at	SEMA3B: sema domain, immunoglobulin domain (Ig), short basic domain, secreted, (semaphorin) 3B	NM_004636	7869	g4759091	66.56	239.62	3.6	2.51	5.08	173.06	4.459	1.6e-05
204298_s_at	LOX: lysyl oxidase	NM_002317	4015	g4505008	210.07	756.18	3.6	2.02	8.33	546.1	3.446	0.000735
222853_at	FLRT3: fibronectin leucine rich transmembrane protein 3	N71923	23767	Hs.41296.0	207.13	736.75	3.56	2.02	7.98	529.63	3.485	0.000642
231559_at	LOC100506941: uncharacterized LOC100506941	AV650983	100506941	Hs.76669.1	69.18	245.7	3.55	2.16	7.87	176.52	4.476	1.7e-05
230518_at	MPZL2: myelin protein zero-like 2	BF437750	10205	Hs.168953.0	74.98	264.89	3.53	2.09	7.05	189.91	3.604	0.000421
207717_s_at	PKP2: plakophilin 2	NM_004572	5318	g4758931	77.4	272.41	3.52	2.18	7.62	195.01	4.775	6e-06
213010_at	PRKCDBP: protein kinase C, delta binding protein	AI088622	112464	Hs.85181.1	508.27	1782.52	3.51	2.27	6.76	1274.24	5.388	0
226869_at	MEGF6: multiple EGF-like-domains 6	AI655611	1953	Hs.124863.0	90.86	315.14	3.47	2.04	8.5	224.28	4.181	5.8e-05
222456_s_at	LIMA1: LIM domain and actin binding 1	BF197289	51474	Hs.10706.0	72.42	246.84	3.41	2.35	5.35	174.43	5.037	1e-06
219825_at	CYP26B1: cytochrome P450, family 26, subfamily B, polypeptide 1	NM_019885	56603	g9845284	57.84	194.94	3.37	2.06	5.86	137.1	3.488	0.000632
228948_at	EPHA4: EPH receptor A4	T15545	2043	Hs.244624.0	46.72	155.72	3.33	2.47	4.54	109	5.47	0
201508_at	IGFBP4: insulin-like growth factor binding protein 4	NM_001552	3487	g10835020	212.89	708.46	3.33	2.12	5.85	495.57	4.102	6.6e-05
212325_at	LIMCH1: LIM and calponin homology domains 1	AK027231	22998	Hs.202949.0	181.8	601.13	3.31	2.12	6.29	419.33	4.642	9e-06
219232_s_at	EGLN3: egl nine homolog 3 (C. elegans)	NM_022073	112399	g11545786	58.56	189.92	3.24	2.27	4.58	131.36	4.342	2.6e-05
227019_at	C1orf226: chromosome 1 open reading frame 226	AA129774	400793	Hs.288905.0	59.03	188.83	3.2	2.28	4.84	129.8	5.548	0
203665_at	HMOX1: heme oxygenase (decycling) 1	NM_002133	3162	g4504436	206.51	660.33	3.2	2.12	5.37	453.82	4.479	1.5e-05
37005_at	C1orf151-NBL1 /// NBL1: C1orf151-NBL1 readthrough /// neuroblastoma, suppression of tumorigenicity 1	D28124	100532736 /// 4681	4901252	598.27	1840.84	3.08	2.18	4.89	1242.56	6.083	0
201655_s_at	HSPG2: heparan sulfate proteoglycan 2	M85289	3339	g184426	222.81	684.78	3.07	2.18	4.82	461.97	5.739	0
204736_s_at	CSPG4: chondroitin sulfate proteoglycan 4	NM_001897	1464	g4503098	48.62	149.09	3.07	2.04	4.5	100.47	3.652	0.000358
218856_at	TNFRSF21: tumor necrosis factor receptor superfamily, member 21	NM_016629	27242	g7706171	805.5	2448.83	3.04	2.05	5.48	1643.33	5.461	1e-06
219580_s_at	TMC5: transmembrane channel-like 5	NM_024780	79838	g13376137	71.62	217.45	3.04	2.03	4.15	145.84	3.419	0.000823
222392_x_at	PERP: PERP, TP53 apoptosis effector	AJ251830	64065	Hs.303125.0	1779.12	5078.47	2.85	2.08	4.4	3299.34	6.83	0
230682_x_at	ABCC3: ATP-binding cassette, sub-family C (CFTR/MRP), member 3	BF515888	8714	Hs.90786.4	77.55	219.2	2.83	2.04	4.11	141.65	5.045	1e-06
